# Supplementary material for: In Vitro Evaluation of the Probiotic Properties and Whole Genome Sequencing of Lacticaseibacillus rhamnosus J3205 Isolated from Home-Made Fermented Sauce
Source: Microorganisms. 2025 Jul 11;13(7):1643. doi: 10.3390/microorganisms13071643 (PMC12301047; doi:10.3390/microorganisms13071643)
Supplement: Supplementary file 1 [file microorganisms-13-01643-s001.zip]

Archive with 9 entries (4 files):
- microorganisms-3623805-supplementary/
- microorganisms-3623805-supplementary/supplementary/
- microorganisms-3623805-supplementary/supplementary/supplementary 2 0623 chen.pdf
- __MACOSX/
- __MACOSX/._microorganisms-3623805-supplementary
- __MACOSX/microorganisms-3623805-supplementary/
- __MACOSX/microorganisms-3623805-supplementary/._supplementary
- __MACOSX/microorganisms-3623805-supplementary/supplementary/
- __MACOSX/microorganisms-3623805-supplementary/supplementary/._supplementary 2 0623 chen.docx
